# Supplementary material for: Genetic Basis Identification of a NLR Gene, TaRPM1-2D, That Confers Powdery Mildew Resistance in Wheat Cultivar ‘Brock’
Source: Plants (Basel). 2025 Aug 26;14(17):2652. doi: 10.3390/plants14172652 (PMC12430440; doi:10.3390/plants14172652)
Supplement: Supplementary file 1 [file plants-14-02652-s001.zip]

Archive with 9 entries (9 files):
- Fig. S1.jpg
- Fig. S2.jpg
- Fig. S3.jpg
- Fig. S4.tif
- Supplenmental lengends-revised.pdf
- Table S1.pdf
- Table S2.pdf
- Table S3.xlsx
- Table S4-revised.xlsx
