# Supplementary material for: Genetic Basis Identification of a NLR Gene, TaRPM1-2D, That Confers Powdery Mildew Resistance in Wheat Cultivar ‘Brock’
Source: Plants (Basel). 2025 Aug 26;14(17):2652. doi: 10.3390/plants14172652 (PMC12430440; doi:10.3390/plants14172652)
Supplement: Supplementary file 1 [file plants-14-02652-s001.zip › Table S3.xlsx]

## Sheet: Sheet1
Chrom	Start	END	Gene	Strand	Function description	Domain
chr2D	596.266462Mb	596.266941Mb	TraesCS2D01G616500LC	-	Transposase	PF13359: DDE superfamily endonuclease
chr2D	596.267146Mb	596.26773Mb	TraesCS2D01G502800	-	Transposon protein, putative, CACTA, En/Spm sub-class	null
chr2D	596.35158Mb	596.351921Mb	TraesCS2D01G616600LC	+	G protein alpha subunit 1	null
chr2D	596.351987Mb	596.352382Mb	TraesCS2D01G616700LC	+	Omega-6 fatty acid desaturase, endoplasmic reticulum isozyme 2	null
chr2D	596.550163Mb	596.554125Mb	TraesCS2D01G502900	-	Squamosa promoter-binding-like protein	PF03110: SBP domain
chr2D	596.771943Mb	596.772392Mb	TraesCS2D01G616800LC	-	LINE-1 reverse transcriptase isogeny	null
chr2D	596.911583Mb	596.912442Mb	TraesCS2D01G616900LC	+	tRNA (adenine(58)-N(1))-methyltransferase non-catalytic subunit TRM6	null
chr2D	596.911685Mb	596.917454Mb	TraesCS2D01G503000	-	Plasma membrane ATPase	PF00690: Cation transporter/ATPase, N-terminus; PF00122: E1-E2 ATPase; PF00702: haloacid dehalogenase-like hydrolase
chr2D	597.124225Mb	597.124725Mb	TraesCS2D01G617000LC	-	Retrotransposon protein, putative, LINE subclass, expressed	null
chr2D	597.322519Mb	597.323093Mb	TraesCS2D01G503100	+	Ethylene-responsive transcription factor	PF00847: AP2 domain
chr2D	597.629022Mb	597.631039Mb	TraesCS2D01G617100LC	+	CsAtPR5	null
chr2D	597.631272Mb	597.631589Mb	TraesCS2D01G617200LC	+	CsAtPR5	null
chr2D	597.840285Mb	597.840695Mb	TraesCS2D01G617300LC	+	Retrotransposon protein, putative, unclassified, expressed	null
chr2D	597.847861Mb	597.85082Mb	TraesCS2D01G617400LC	+	UDP-galactose transporter 1	null
chr2D	597.890666Mb	597.897217Mb	TraesCS2D01G617500LC	-	CsAtPR5	null
chr2D	597.901322Mb	597.922731Mb	TraesCS2D01G617600LC	-	2-oxoglutarate (2OG) and Fe(II)-dependent oxygenase-like protein	null
chr2D	597.903651Mb	597.904058Mb	TraesCS2D01G617700LC	-	2-oxoglutarate (2OG) and Fe(II)-dependent oxygenase-like protein	null
chr2D	597.939532Mb	597.942927Mb	TraesCS2D01G503200	+	Glutathione S-transferase	PF02798: Glutathione S-transferase, N-terminal domain; PF00043: Glutathione S-transferase, C-terminal domain
chr2D	598.001829Mb	598.002263Mb	TraesCS2D01G617800LC	+	Dynamin-3	null
chr2D	598.075954Mb	598.076364Mb	TraesCS2D01G617900LC	-	Zinc finger MYM-type protein 1	PF05699: hAT family C-terminal dimerisation region
chr2D	598.245166Mb	598.250002Mb	TraesCS2D01G503300	-	Kinase family protein	PF01657: Salt stress response/antifungal; PF00069: Protein kinase domain
chr2D	598.266214Mb	598.267835Mb	TraesCS2D01G618000LC	-	Ubiquitin carboxyl-terminal hydrolase 12	null
chr2D	598.267841Mb	598.268464Mb	TraesCS2D01G618100LC	-	C-type natriuretic peptide 1	null
chr2D	598.278117Mb	598.280783Mb	TraesCS2D01G503400	-	Protein kinase family protein	PF00069: Protein kinase domain
chr2D	598.280976Mb	598.284997Mb	TraesCS2D01G503500	-	Disease resistance protein (NBS-LRR class) family	PF00931: NB-ARC domain
chr2D	598.292244Mb	598.292642Mb	TraesCS2D01G618200LC	+	Disease resistance protein RPM1	null
chr2D	598.292687Mb	598.304295Mb	TraesCS2D01G618300LC	+	receptor kinase 1	PF00931: NB-ARC domain; PF00069: Protein kinase domain
chr2D	598.30432Mb	598.305236Mb	TraesCS2D01G618400LC	+	Receptor-like protein kinase	PF00069: Protein kinase domain
chr2D	598.328725Mb	598.330197Mb	TraesCS2D01G503600	+	Protein MID1-COMPLEMENTING ACTIVITY 1	null
chr2D	598.336384Mb	598.336758Mb	TraesCS2D01G618500LC	-	Pol polyprotein	PF00665: Integrase core domain
chr2D	598.373454Mb	598.376135Mb	TraesCS2D01G503700	-	CsAtPR5	null
chr2D	598.610738Mb	598.61281Mb	TraesCS2D01G503800	+	CsAtPR5	null
chr2D	598.622154Mb	598.622779Mb	TraesCS2D01G618600LC	-	GRF zinc finger family protein	null
chr2D	598.626976Mb	598.628004Mb	TraesCS2D01G618700LC	-	LINE-1 reverse transcriptase-like protein	PF00078: Reverse transcriptase (RNA-dependent DNA polymerase)
chr2D	598.629285Mb	598.629509Mb	TraesCS2D01G618800LC	-	DNA-directed RNA polymerase subunit alpha	null
chr2D	598.639631Mb	598.640305Mb	TraesCS2D01G618900LC	-	Protein kinase superfamily protein	null
chr2D	598.640377Mb	598.642583Mb	TraesCS2D01G619000LC	-	rRNA N-glycosidase	PF00161: Ribosome inactivating protein
chr2D	598.647554Mb	598.648501Mb	TraesCS2D01G619100LC	-	Retrotransposon protein, putative, unclassified	PF14111: Domain of unknown function (DUF4283); PF14392: Zinc knuckle
chr2D	598.712682Mb	598.713295Mb	TraesCS2D01G503900	+	Ethylene-responsive transcription factor	PF00847: AP2 domain
chr2D	598.713672Mb	598.714043Mb	TraesCS2D01G619200LC	-	NAC domain-containing protein 86	null
chr2D	598.714248Mb	598.720234Mb	TraesCS2D01G504000	-	Nuclear pore complex protein NUP1	null
chr2D	598.728246Mb	598.730194Mb	TraesCS2D01G504100	-	Flavonoid 3'-hydroxylase	PF00067: Cytochrome P450
chr2D	598.730417Mb	598.731313Mb	TraesCS2D01G619300LC	+	Polynucleotidyl transferase, ribonuclease H-like superfamily protein	PF13456: Reverse transcriptase-like
chr2D	598.732339Mb	598.733583Mb	TraesCS2D01G619400LC	+	Receptor-like kinase	PF00069: Protein kinase domain
chr2D	598.733913Mb	598.735164Mb	TraesCS2D01G504200	-	UDP-glycosyltransferase	PF00201: UDP-glucoronosyl and UDP-glucosyl transferase
chr2D	598.745564Mb	598.747049Mb	TraesCS2D01G504300	-	Receptor-like kinase	PF07714: Protein tyrosine kinase
chr2D	598.801903Mb	598.803397Mb	TraesCS2D01G504400	-	Receptor-like kinase	PF07714: Protein tyrosine kinase
chr2D	598.810083Mb	598.811103Mb	TraesCS2D01G619500LC	-	Retrotransposon protein, putative, Ty1-copia subclass	null
chr2D	598.811161Mb	598.811544Mb	TraesCS2D01G619600LC	-	Retrotransposon protein, putative, Ty1-copia subclass	null
chr2D	598.8141Mb	598.816853Mb	TraesCS2D01G504500	+	NBS-LRR disease resistance protein, putative, expressed	PF00931: NB-ARC domain
chr2D	598.818055Mb	598.820353Mb	TraesCS2D01G619700LC	-	Cyclin	PF00134: Cyclin, N-terminal domain; PF02984: Cyclin, C-terminal domain
chr2D	598.820844Mb	598.822039Mb	TraesCS2D01G619800LC	-	Succinylglutamate desuccinylase	null
chr2D	598.850912Mb	598.852762Mb	TraesCS2D01G619900LC	-	Cyclin	PF00134: Cyclin, N-terminal domain; PF02984: Cyclin, C-terminal domain
chr2D	598.853373Mb	598.853867Mb	TraesCS2D01G620000LC	-	Unknown protein	null
chr2D	598.897215Mb	598.898642Mb	TraesCS2D01G504600	-	Glycosyltransferase	PF00201: UDP-glucoronosyl and UDP-glucosyl transferase
chr2D	598.897519Mb	598.897995Mb	TraesCS2D01G620100LC	+	alpha/beta-Hydrolases superfamily protein	null
chr2D	598.931112Mb	598.931561Mb	TraesCS2D01G504700	+	phospholipase D beta 1	null
chr2D	598.936646Mb	598.938254Mb	TraesCS2D01G504800	-	Rac-like GTP binding protein	null
chr2D	598.938334Mb	598.950694Mb	TraesCS2D01G620200LC	-	mediator of RNA polymerase II transcription subunit 15a-like protein	null
chr2D	598.963868Mb	598.964416Mb	TraesCS2D01G620300LC	+	Retrovirus-related Pol polyprotein from transposon TNT 1-94	PF13976: GAG-pre-integrase domain
chr2D	598.96489Mb	598.965429Mb	TraesCS2D01G620400LC	+	Retrovirus-related Pol polyprotein from transposon TNT 1-94	null
chr2D	598.965682Mb	598.966374Mb	TraesCS2D01G620500LC	+	Retrovirus-related Pol polyprotein from transposon TNT 1-94	PF07727: Reverse transcriptase (RNA-dependent DNA polymerase)
chr2D	599.003Mb	599.00381Mb	TraesCS2D01G504900	-	Glutathione S-transferase	PF13417: Glutathione S-transferase, N-terminal domain; PF13410: Glutathione S-transferase, C-terminal domain
chr2D	599.009612Mb	599.010046Mb	TraesCS2D01G620600LC	+	serine/threonine protein kinase 3	null
chr2D	599.102596Mb	599.104827Mb	TraesCS2D01G620700LC	-	Subtilisin-like protease	PF05922: Peptidase inhibitor I9; PF00082: Subtilase family; PF02225: PA domain
chr2D	599.108912Mb	599.11127Mb	TraesCS2D01G505000	-	Subtilisin-like protease	PF05922: Peptidase inhibitor I9; PF00082: Subtilase family; PF02225: PA domain
chr2D	599.152047Mb	599.154377Mb	TraesCS2D01G505100	-	Subtilisin-like protease	PF05922: Peptidase inhibitor I9; PF00082: Subtilase family; PF02225: PA domain
chr2D	599.218137Mb	599.220356Mb	TraesCS2D01G620800LC	-	Subtilisin-like protease	PF05922: Peptidase inhibitor I9; PF00082: Subtilase family; PF02225: PA domain
chr2D	599.273911Mb	599.274561Mb	TraesCS2D01G620900LC	-	zinc finger MYM-type-like protein	null
chr2D	599.287566Mb	599.290052Mb	TraesCS2D01G505200	-	Serine/threonine-protein kinase	PF01453: D-mannose binding lectin; PF00954: S-locus glycoprotein domain; PF08276: PAN-like domain; PF00069: Protein kinase domain
chr2D	599.291292Mb	599.295069Mb	TraesCS2D01G505300	-	COP9 signalosome complex subunit 5	PF01398: JAB1/Mov34/MPN/PAD-1 ubiquitin protease
chr2D	599.29893Mb	599.29955Mb	TraesCS2D01G621000LC	+	Retrovirus-related Pol polyprotein from transposon TNT 1-94	null
chr2D	599.45908Mb	599.459499Mb	TraesCS2D01G621100LC	-	RNA-directed DNA polymerase (Reverse transcriptase)	null
chr2D	599.46046Mb	599.473252Mb	TraesCS2D01G621200LC	-	Retrovirus-related Pol polyprotein LINE-1	null
chr2D	599.474108Mb	599.474266Mb	TraesCS2D01G621300LC	-	DNA-(apurinic or apyrimidinic site) lyase	null
chr2D	599.598484Mb	599.598801Mb	TraesCS2D01G621400LC	-	GRF zinc finger family protein	null
chr2D	599.787559Mb	599.791391Mb	TraesCS2D01G505400	-	Receptor-like kinase	PF07714: Protein tyrosine kinase
chr2D	599.797019Mb	599.797333Mb	TraesCS2D01G505500	+	Homeodomain-like superfamily protein	null
chr2D	599.804169Mb	599.804537Mb	TraesCS2D01G621500LC	-	Zinc finger MYM-type protein 5	null
chr2D	599.828704Mb	599.829075Mb	TraesCS2D01G621600LC	+	Endonuclease/exonuclease/phosphatase family protein	null
chr2D	599.894195Mb	599.897285Mb	TraesCS2D01G505600	+	Cytochrome P450-like	PF00067: Cytochrome P450
chr2D	599.916252Mb	599.918865Mb	TraesCS2D01G505700	+	Sucrose transporter	PF13347: MFS/sugar transport protein
chr2D	599.919961Mb	599.920404Mb	TraesCS2D01G505800	+	Zn-dependent exopeptidases superfamily protein	null
chr2D	599.926179Mb	599.928954Mb	TraesCS2D01G505900	+	Serine/threonine-protein kinase	PF01453: D-mannose binding lectin; PF00954: S-locus glycoprotein domain; PF08276: PAN-like domain; PF00069: Protein kinase domain
chr2D	599.944608Mb	599.951239Mb	TraesCS2D01G506000	-	Kaurene synthase	PF01397: Terpene synthase, N-terminal domain; PF03936: Terpene synthase family, metal binding domain
chr2D	599.95254Mb	599.9528Mb	TraesCS2D01G621700LC	+	Eukaryotic translation initiation factor 3 subunit D	null
chr2D	599.952946Mb	599.953353Mb	TraesCS2D01G621800LC	+	Ribonuclease H-like superfamily protein	PF13966: zinc-binding in reverse transcriptase
chr2D	599.965984Mb	599.966268Mb	TraesCS2D01G621900LC	+	Polynucleotidyl transferase, ribonuclease H-like superfamily protein	PF13456: Reverse transcriptase-like
chr2D	599.979062Mb	599.979967Mb	TraesCS2D01G622000LC	-	Retrovirus-related Pol polyprotein from transposon TNT 1-94	PF13976: GAG-pre-integrase domain; PF00665: Integrase core domain
chr2D	600.006422Mb	600.007568Mb	TraesCS2D01G622100LC	+	Eukaryotic aspartyl protease family protein	null
chr2D	600.009081Mb	600.009557Mb	TraesCS2D01G622200LC	+	Protein FAR1-RELATED SEQUENCE 5	null
chr2D	600.011939Mb	600.013311Mb	TraesCS2D01G622300LC	-	Ulp1 protease family, C-terminal catalytic domain containing protein	null
chr2D	600.016318Mb	600.028474Mb	TraesCS2D01G622400LC	-	T-complex protein 1 subunit epsilon	null
chr2D	600.028785Mb	600.030575Mb	TraesCS2D01G622500LC	-	squamosa promoter binding protein-like 5	null
chr2D	600.037098Mb	600.039854Mb	TraesCS2D01G506100	+	WAT1-related protein	PF00892: EamA-like transporter family
chr2D	600.051005Mb	600.051547Mb	TraesCS2D01G622600LC	-	Transposon protein, putative, mutator sub-class	null
chr2D	600.067028Mb	600.067426Mb	TraesCS2D01G622700LC	+	Starch synthase, chloroplastic/amyloplastic	null
chr2D	600.128045Mb	600.128785Mb	TraesCS2D01G622800LC	-	Transposon protein, putative, CACTA, En/Spm sub-class	PF13963: Transposase-associated domain
chr2D	600.131249Mb	600.134163Mb	TraesCS2D01G506200	-	Zinc transporter	PF02535: ZIP Zinc transporter
chr2D	600.161611Mb	600.164172Mb	TraesCS2D01G506300	-	Zinc transporter	PF02535: ZIP Zinc transporter
chr2D	600.295661Mb	600.29997Mb	TraesCS2D01G506400	+	Sec14p-like phosphatidylinositol transfer family protein	PF03765: CRAL/TRIO, N-terminal domain; PF00650: CRAL/TRIO domain
chr2D	600.318433Mb	600.322117Mb	TraesCS2D01G506500	-	AP2-like ethylene-responsive transcription factor	PF00847: AP2 domain
chr2D	600.342568Mb	600.349761Mb	TraesCS2D01G506600	-	NADPH--cytochrome P450 reductase	PF00258: Flavodoxin; PF00667: FAD binding domain; PF00175: Oxidoreductase NAD-binding domain
chr2D	600.402739Mb	600.406237Mb	TraesCS2D01G506700	+	Lipoate-protein ligase A	null
chr2D	600.406676Mb	600.411804Mb	TraesCS2D01G506800	-	Purple acid phosphatase	PF16656: Purple acid Phosphatase, N-terminal domain; PF00149: Calcineurin-like phosphoesterase; PF14008: Iron/zinc purple acid phosphatase-like protein C
chr2D	600.426191Mb	600.426954Mb	TraesCS2D01G622900LC	+	FAR1-related sequence 5	PF03101: FAR1 DNA-binding domain
chr2D	600.434163Mb	600.43476Mb	TraesCS2D01G506900	-	Auxin-responsive protein	PF02309: AUX/IAA family
chr2D	600.57606Mb	600.576452Mb	TraesCS2D01G623000LC	-	Disease resistance protein RGA2	null
chr2D	600.576825Mb	600.577342Mb	TraesCS2D01G623100LC	-	Disease resistance protein RGA2	null
chr2D	600.580879Mb	600.581334Mb	TraesCS2D01G623200LC	+	Retrotransposon protein, putative, unclassified	PF14111: Domain of unknown function (DUF4283)
chr2D	600.582003Mb	600.58223Mb	TraesCS2D01G623300LC	+	DNA-(apurinic or apyrimidinic site) lyase	null
chr2D	600.582402Mb	600.582662Mb	TraesCS2D01G623400LC	+	Endonuclease/exonuclease/phosphatase family protein	null
chr2D	600.584994Mb	600.586124Mb	TraesCS2D01G623500LC	+	Polynucleotidyl transferase, ribonuclease H-like superfamily protein	PF13966: zinc-binding in reverse transcriptase; PF13456: Reverse transcriptase-like
chr2D	600.612204Mb	600.613754Mb	TraesCS2D01G623600LC	-	Transposase	null
chr2D	600.613757Mb	600.614194Mb	TraesCS2D01G623700LC	-	Transposon protein, putative, Mariner sub-class	null
chr2D	600.621365Mb	600.621919Mb	TraesCS2D01G623800LC	+	E3 ubiquitin-protein ligase RING1-like	null
chr2D	600.624979Mb	600.626177Mb	TraesCS2D01G623900LC	-	calcium-dependent lipid-binding family protein	null
chr2D	600.649229Mb	600.649716Mb	TraesCS2D01G624000LC	-	LINE-1 reverse transcriptase-like protein	PF00078: Reverse transcriptase (RNA-dependent DNA polymerase)
chr2D	600.649909Mb	600.65067Mb	TraesCS2D01G624100LC	-	Transposon TX1 uncharacterized	null
chr2D	600.650683Mb	600.65121Mb	TraesCS2D01G624200LC	-	Retrotransposon protein, putative, unclassified, expressed	null
chr2D	600.757969Mb	600.761044Mb	TraesCS2D01G507000	-	Vacuolar cation/proton exchanger, putative	PF01699: Sodium/calcium exchanger protein
chr2D	600.948608Mb	600.968752Mb	TraesCS2D01G624300LC	-	proton gradient regulation 5	null
chr2D	600.972678Mb	600.975495Mb	TraesCS2D01G507100	+	UPF0136 membrane protein	PF03647: Transmembrane proteins 14C
chr2D	600.975902Mb	600.980997Mb	TraesCS2D01G507200	-	Jasmonate ZIM domain-containing protein	PF06200: tify domain; PF09425: Divergent CCT motif
chr2D	601.014716Mb	601.015019Mb	TraesCS2D01G624400LC	+	S12-like, 30S ribosomal protein S12 subfamily protein	PF00164: Ribosomal protein S12/S23
chr2D	601.016588Mb	601.016935Mb	TraesCS2D01G624500LC	-	transmembrane protein	null
chr2D	601.01661Mb	601.016921Mb	TraesCS2D01G624600LC	+	serine-rich protein-like protein	null
chr2D	601.04301Mb	601.04455Mb	TraesCS2D01G624700LC	-	Transcriptional regulator MntR	PF06839: GRF zinc finger
chr2D	601.052368Mb	601.053362Mb	TraesCS2D01G624800LC	+	c-Myc-binding protein	null
chr2D	601.054643Mb	601.055183Mb	TraesCS2D01G507300	-	BTB/POZ domain-containing protein	PF00651: BTB/POZ domain
chr2D	601.055705Mb	601.057619Mb	TraesCS2D01G507400	-	Phototropic-responsive NPH3 family protein	PF03000: NPH3 family
chr2D	601.081242Mb	601.081721Mb	TraesCS2D01G624900LC	-	BTB-POZ and MATH domain protein	null
chr2D	601.108126Mb	601.110671Mb	TraesCS2D01G625000LC	+	70-kDa heat shock protein	PF00012: Hsp70 protein
chr2D	601.111245Mb	601.111556Mb	TraesCS2D01G625100LC	+	low-molecular-weight cysteine-rich 40	null
chr2D	601.178568Mb	601.184722Mb	TraesCS2D01G507500	+	Nuclease	PF00565: Staphylococcal nuclease homologue
chr2D	601.1871Mb	601.187369Mb	TraesCS2D01G625200LC	-	Retrotransposon protein, putative, unclassified	null
chr2D	601.201718Mb	601.205996Mb	TraesCS2D01G507600	+	Peptidyl-tRNA hydrolase, putative	PF01981: Peptidyl-tRNA hydrolase PTH2
chr2D	601.206498Mb	601.211309Mb	TraesCS2D01G507700	-	Nuclease S1	PF02265: S1/P1 Nuclease
chr2D	601.212188Mb	601.214964Mb	TraesCS2D01G507800	-	Nuclease S1	PF02265: S1/P1 Nuclease
chr2D	601.217633Mb	601.218133Mb	TraesCS2D01G625300LC	+	Retrotransposon protein, putative, Ty3-gypsy subclass	null
chr2D	601.218334Mb	601.219221Mb	TraesCS2D01G625400LC	+	Partner of Y14 and mago	null
chr2D	601.220338Mb	601.22073Mb	TraesCS2D01G625500LC	+	target of early activation tagged (EAT) 2	null
chr2D	601.241658Mb	601.242257Mb	TraesCS2D01G625600LC	+	RNA-directed DNA polymerase (reverse transcriptase)-related family protein	PF13966: zinc-binding in reverse transcriptase
chr2D	601.245118Mb	601.247311Mb	TraesCS2D01G507900	-	Nuclease S1	PF02265: S1/P1 Nuclease
chr2D	601.253971Mb	601.255084Mb	TraesCS2D01G508000	-	3-ketoacyl-CoA synthase	PF08392: FAE1/Type III polyketide synthase-like protein; PF02797: Chalcone and stilbene synthases, C-terminal domain
chr2D	601.256591Mb	601.25943Mb	TraesCS2D01G508100	-	Nuclease S1	PF02265: S1/P1 Nuclease
chr2D	601.262563Mb	601.263939Mb	TraesCS2D01G508200	-	3-ketoacyl-CoA synthase	PF08392: FAE1/Type III polyketide synthase-like protein; PF08541: 3-Oxoacyl-[acyl-carrier-protein (ACP)] synthase III C terminal
chr2D	601.271931Mb	601.273316Mb	TraesCS2D01G508300	-	3-ketoacyl-CoA synthase	PF08392: FAE1/Type III polyketide synthase-like protein; PF08541: 3-Oxoacyl-[acyl-carrier-protein (ACP)] synthase III C terminal
chr2D	601.398775Mb	601.40094Mb	TraesCS2D01G508400	-	Nuclease S1	PF02265: S1/P1 Nuclease
chr2D	601.404598Mb	601.407195Mb	TraesCS2D01G508500	+	F-box family protein	PF00646: F-box domain
chr2D	601.412903Mb	601.417698Mb	TraesCS2D01G508600	+	Golgin candidate 2	PF09787: Golgin subfamily A member 5
chr2D	601.426926Mb	601.427973Mb	TraesCS2D01G508700	+	BTB/POZ and MATH domain-containing protein 2	PF00917: MATH domain; PF00651: BTB/POZ domain
chr2D	601.596482Mb	601.60181Mb	TraesCS2D01G508800	+	Sulfate transporter	PF00916: Sulfate permease family; PF01740: STAS domain
chr2D	601.600882Mb	601.601729Mb	TraesCS2D01G625700LC	-	UvrABC system protein C	null
chr2D	601.602225Mb	601.606633Mb	TraesCS2D01G508900	-	Kinase, putative	PF13947: Wall-associated receptor kinase galacturonan-binding; PF00069: Protein kinase domain
chr2D	601.633035Mb	601.634567Mb	TraesCS2D01G509000	-	Benzyl alcohol O-benzoyltransferase	PF02458: Transferase family
chr2D	601.657504Mb	601.693566Mb	TraesCS2D01G509100	-	Receptor-like protein kinase	PF13947: Wall-associated receptor kinase galacturonan-binding; PF00069: Protein kinase domain
chr2D	601.704212Mb	601.704673Mb	TraesCS2D01G625800LC	-	Dirigent protein	PF03018: Dirigent-like protein
chr2D	601.708288Mb	601.729664Mb	TraesCS2D01G509200	-	Kinase, putative	PF13947: Wall-associated receptor kinase galacturonan-binding; PF00069: Protein kinase domain
chr2D	601.710747Mb	601.711814Mb	TraesCS2D01G509300	-	wall-associated receptor kinase-like protein	PF13947: Wall-associated receptor kinase galacturonan-binding
chr2D	601.716189Mb	601.717537Mb	TraesCS2D01G509400	-	Protein kinase family protein	PF00069: Protein kinase domain
chr2D	601.796238Mb	601.79639Mb	TraesCS2D01G625900LC	+	60S ribosomal protein L30	null
chr2D	601.805198Mb	601.805326Mb	TraesCS2D01G626000LC	-	Splicing factor U2af small subunit A	null
chr2D	601.963045Mb	601.967224Mb	TraesCS2D01G509500	-	Protein kinase family protein	PF07645: Calcium-binding EGF domain; PF00069: Protein kinase domain
chr2D	601.970774Mb	601.971742Mb	TraesCS2D01G509600	-	wall-associated receptor kinase-like protein	PF13947: Wall-associated receptor kinase galacturonan-binding
chr2D	601.978865Mb	601.979023Mb	TraesCS2D01G626100LC	-	vacuolar ATP synthase catalytic subunit-related / V-ATPase-related / vacuolar proton pump-like protein	null
chr2D	601.983025Mb	601.984172Mb	TraesCS2D01G509700	+	Peroxidase	PF00141: Peroxidase
chr2D	601.988995Mb	601.989273Mb	TraesCS2D01G626200LC	-	Retrotransposon protein, putative, unclassified	null
chr2D	601.990635Mb	601.991102Mb	TraesCS2D01G626300LC	-	Glutathione S-transferase T3	null
chr2D	601.994618Mb	601.995301Mb	TraesCS2D01G626400LC	-	pre-mRNA-processing protein 40B	null
chr2D	602.000286Mb	602.000942Mb	TraesCS2D01G626500LC	-	Retrovirus-related Pol polyprotein from transposon TNT 1-94	PF13976: GAG-pre-integrase domain
chr2D	602.000945Mb	602.001343Mb	TraesCS2D01G626600LC	-	Retrovirus-related Pol polyprotein from transposon TNT 1-94	PF00098: Zinc knuckle
chr2D	602.007089Mb	602.009834Mb	TraesCS2D01G509800	+	Receptor-like protein kinase, putative	PF12819: Carbohydrate-binding protein of the ER; PF07714: Protein tyrosine kinase
chr2D	602.00828Mb	602.008828Mb	TraesCS2D01G509900	-	TSL-kinase interacting protein 1	null
chr2D	602.014459Mb	602.014749Mb	TraesCS2D01G626700LC	-	RNA-directed DNA polymerase (Reverse transcriptase)-related family protein	PF13966: zinc-binding in reverse transcriptase
chr2D	602.081475Mb	602.08241Mb	TraesCS2D01G626800LC	+	NBS-LRR disease resistance protein	PF00931: NB-ARC domain
chr2D	602.082564Mb	602.090241Mb	TraesCS2D01G626900LC	+	disease resistance family protein / LRR family protein	null
chr2D	602.108223Mb	602.117699Mb	TraesCS2D01G510000	+	NBS-LRR disease resistance protein	PF00931: NB-ARC domain
chr2D	602.114132Mb	602.11453Mb	TraesCS2D01G627000LC	+	Retrotransposon protein, putative, unclassified	PF00078: Reverse transcriptase (RNA-dependent DNA polymerase)
chr2D	602.134734Mb	602.139282Mb	TraesCS2D01G510100	+	NBS-LRR disease resistance protein	PF00931: NB-ARC domain
chr2D	602.177367Mb	602.177843Mb	TraesCS2D01G627100LC	+	Gag-pol polyprotein	PF14223: gag-polypeptide of LTR copia-type; PF00098: Zinc knuckle
chr2D	602.180705Mb	602.187803Mb	TraesCS2D01G627200LC	+	Disease resistance protein	null
chr2D	602.228494Mb	602.236078Mb	TraesCS2D01G510200	+	Retrotransposon protein, putative, unclassified	null
chr2D	602.236829Mb	602.238595Mb	TraesCS2D01G510300	+	NBS-LRR disease resistance protein	PF00931: NB-ARC domain
chr2D	602.252444Mb	602.254176Mb	TraesCS2D01G510400	-	Kinase family protein	PF07714: Protein tyrosine kinase
chr2D	602.324488Mb	602.326177Mb	TraesCS2D01G627300LC	+	NAC domain protein	PF02365: No apical meristem (NAM) protein
chr2D	602.422089Mb	602.422295Mb	TraesCS2D01G627400LC	+	solute carrier family 35 protein (DUF914)	null
chr2D	602.4505Mb	602.45345Mb	TraesCS2D01G510500	-	Endo-1,4-beta-xylanase	PF02018: Carbohydrate binding domain; PF00331: Glycosyl hydrolase family 10
chr2D	602.505063Mb	602.51391Mb	TraesCS2D01G510600	+	Alpha-N-acetylglucosaminidase	PF12971: Alpha-N-acetylglucosaminidase (NAGLU) N-terminal domain; PF05089: Alpha-N-acetylglucosaminidase (NAGLU) tim-barrel domain; PF12972: Alpha-N-acetylglucosaminidase (NAGLU) C-terminal domain
chr2D	602.514673Mb	602.517269Mb	TraesCS2D01G627500LC	-	D-3-phosphoglycerate dehydrogenase	PF00389: D-isomer specific 2-hydroxyacid dehydrogenase, catalytic domain; PF02826: D-isomer specific 2-hydroxyacid dehydrogenase, NAD binding domain; PF01842: ACT domain
chr2D	602.552198Mb	602.55262Mb	TraesCS2D01G510700	+	Albino or Glassy Yellow 1	null
chr2D	602.564294Mb	602.564611Mb	TraesCS2D01G627600LC	-	Transposon protein, putative, CACTA, En/Spm sub-class	PF13963: Transposase-associated domain
chr2D	602.635785Mb	602.636087Mb	TraesCS2D01G510800	-	Lipid transfer protein	PF14368: Probable lipid transfer
chr2D	602.638341Mb	602.638793Mb	TraesCS2D01G627700LC	-	Retrotransposon protein, putative, unclassified	null
chr2D	602.638919Mb	602.639155Mb	TraesCS2D01G627800LC	-	DNA-(apurinic or apyrimidinic site) lyase	null
chr2D	602.67Mb	602.670287Mb	TraesCS2D01G627900LC	+	Voltage-dependent L-type calcium channel subunit beta-1	PF14111: Domain of unknown function (DUF4283)
chr2D	602.67155Mb	602.671821Mb	TraesCS2D01G628000LC	+	Endonuclease/exonuclease/phosphatase family protein	null
chr2D	602.684461Mb	602.685565Mb	TraesCS2D01G628100LC	+	Polynucleotidyl transferase, ribonuclease H-like superfamily protein	PF13966: zinc-binding in reverse transcriptase; PF13456: Reverse transcriptase-like
chr2D	602.685852Mb	602.68979Mb	TraesCS2D01G510900	+	F-box family protein	null
chr2D	602.697291Mb	602.698268Mb	TraesCS2D01G511000	+	Wall-associated receptor kinase 2	PF13947: Wall-associated receptor kinase galacturonan-binding
chr2D	602.704074Mb	602.705377Mb	TraesCS2D01G511100	+	Kinase, putative	PF07714: Protein tyrosine kinase
chr2D	602.711474Mb	602.712617Mb	TraesCS2D01G511200	-	Peroxidase	PF00141: Peroxidase
chr2D	602.717358Mb	602.718203Mb	TraesCS2D01G628200LC	-	RNA-directed DNA polymerase (reverse transcriptase)-related family protein	PF13966: zinc-binding in reverse transcriptase
chr2D	602.724862Mb	602.730476Mb	TraesCS2D01G628300LC	+	wall-associated receptor kinase-like protein	PF13947: Wall-associated receptor kinase galacturonan-binding
chr2D	602.739343Mb	602.742539Mb	TraesCS2D01G628400LC	+	wall-associated receptor kinase-like protein	PF13947: Wall-associated receptor kinase galacturonan-binding
chr2D	602.743777Mb	602.744875Mb	TraesCS2D01G628500LC	-	Glycine--tRNA ligase alpha subunit	null
chr2D	602.766372Mb	602.775273Mb	TraesCS2D01G511300	+	Kinase, putative	PF13947: Wall-associated receptor kinase galacturonan-binding; PF00069: Protein kinase domain
chr2D	602.779213Mb	602.779689Mb	TraesCS2D01G628600LC	-	RNA-directed DNA polymerase	null
chr2D	602.780291Mb	602.783674Mb	TraesCS2D01G628700LC	+	ESX-1 secretion-associated protein EspB	null
chr2D	602.781043Mb	602.783135Mb	TraesCS2D01G511400	-	Receptor-like kinase	PF07714: Protein tyrosine kinase
chr2D	603.117581Mb	603.117826Mb	TraesCS2D01G628800LC	-	GTPase Der	null
chr2D	603.127409Mb	603.129412Mb	TraesCS2D01G511500	-	Protein kinase-like	PF07714: Protein tyrosine kinase
