# Supplementary material for: Genetic Basis Identification of a NLR Gene, TaRPM1-2D, That Confers Powdery Mildew Resistance in Wheat Cultivar ‘Brock’
Source: Plants (Basel). 2025 Aug 26;14(17):2652. doi: 10.3390/plants14172652 (PMC12430440; doi:10.3390/plants14172652)
Supplement: Supplementary file 1 [file plants-14-02652-s001.zip › Table S4-revised.xlsx]

## Sheet: VIGS and OE
Percentange of successfully penetrating Bgt (%) after VIGS				Lesion area of transgenic wheat
group	7 dpi			WT	74.78±4.27
GKP Buffer	11.12±1.86			OE-1	33.87±3.20
BSMV:GFP	24.61±1.24			OE-3	44.89±2.61
BSMV:TaRPM1	57.38±1.63			OE-4	52.99±2.31
Percentange of macrocephalic appressoria (%) after VIGS
group	7 dpi
GKP Buffer	12.80±0.82
BSMV:GFP	17.20±0.36
BSMV:TaRPM1	8.3±0.26
Percentange of incompatible interaction (‰) after VIGS
group	7 dpi
GKP Buffer	11.12±1.86
BSMV:GFP	8.46±0.32
BSMV:TaRPM1	5.8±0.38
